# Supplementary material for: Fascin1 empowers YAP mechanotransduction and promotes cholangiocarcinoma development
Source: Commun Biol. 2021 Jun 21;4:763. doi: 10.1038/s42003-021-02286-9 (PMC8217270; doi:10.1038/s42003-021-02286-9)
Supplement: Supplementary file 4 — Supplementary Data 1 [file 42003_2021_2286_MOESM4_ESM.xlsx]

## Sheet: Figure 1
A
YAP localization (% of YAP localization in biological replicates)	DMSO	SMIFH2	A4P Mito	F4P Mito
Nuclear	95.4545	48.1481	95	33.3333	EXP1	n>20 cells
	96.2121	64.2857	96.2121	64.2857	EXP2	n>20 cells
	95.3488	55	95.3488	35.7143	EXP3	n>20 cells
Cytoplasm	4.54545	51.8519	5	66.6667	EXP1
	3.78788	35.7143	3.78788	35.7143	EXP2
	4.65116	45	4.65116	64.2857	EXP3
D
YAP localization (% of YAP localization in biological replicates)	siCo.	siFSCN1A
Nuclear	97.5	56.5217	EXP1	n>20 cells
	95	38.2609	EXP2	n>20 cells
	100	20	EXP3	n>20 cells
Cytoplasm	2.5	43.4783	EXP1
	5	61.7391	EXP2
	0	80	EXP3
E
YAP localization (% of YAP localization in biological replicates)	DMSO	G2
Nuclear	92.5	13	EXP1	n>20 cells
	95.4545	10.5	EXP2	n>20 cells
	96.2121	16.5	EXP3	n>20 cells
Cytoplasm	7.5	86.97	EXP1
	4.54545	89.5	EXP2
	3.78788	83.5	EXP3
F	si Co.	siFSCN1#7	siFSCN1#5	unt	DMSO	G2 (50uM)	G2 (100uM)	LatA
	100	23.55	12.96	100	119.1	57.1	46.99	7.11
	100.38	24.84	13.01	133.93	151.4	73.6	39.11	7.96
G	PB-shScramble		PB-shFSCN1#A		PB-shFSCN1#B
FSCN1	1	0.89	0.491812	0.567883	0.619637	0.686326
CTGF	1	0.97	0.53081	0.523549	0.53664	0.532457
ANKRD1	1	1.12	0.213325	0.293456	0.241531	0.35688

## Sheet: Figure 2
C
Fascin Intensity (average intensity of each tecnical replicates)	siCo.	siCAPZB
EXP1	1.8572	3.9
	2.7665	3.05
		3.0325
EXP2	1.86714	3.22857
	1.485	6.01
		2.7
D
YAP localization (% of YAP localization in biological replicates)	siCo.	siCAPZB	siCAPZB+G2	siCAPZB+siFSCN
Nuclear	0	26.6667	3.33333	10.8696	EXP1	n>20
	0	28.4	4.5	11.8	EXP2	n>20
	0	24.5	4.2	9.5	EXP3	n>20
Cytoplasm	100	73.3333	96.6667	89.1304	EXP1
	100	71.6	95.5	88.2	EXP2
	100	75.5	95.8	90.5	EXP3
E
YAP localization (% of YAP localization in biological replicates)	si Co.	si FSCN1	DMSO	CK869	CK869 + G2	CK869 + si FSCN1
Nuclear	0	0	3.92157	41.9355	0	2.85714	EXP1	n>20
	0.2	0.3	4.2	38.5	1.1	3.2	EXP2	n>20
	0	0.6	3.5	39.6	0.5	2.9	EXP3	n>20
Cytoplasm	100	100	96.0784	58.0645	100	97.1429	EXP1
	99.8	99.7	95.8	61.5	98.9	96.8	EXP2
	100	99.4	96.5	60.4	99.5	97.1	EXP3
F
YAP localization (% of YAP localization in biological replicates)	GFP	GFP + FSCN1
Nuclear	9.30233	40	EXP1	n>20
	5.4	35.1	EXP2	n>20
	7.2	42	EXP3	n>20
Cytoplasm	90.6977	60	EXP1
	94.6	64.9	EXP2
	92.8	58	EXP3

## Sheet: Figure 3
A
	WT + Vehicle	CAP LKO + Vehicle	WT + G2	CAP LKO + G2
% CK19 + area	0.8838	3.9404	1.206	2.166	MICE1
	0.852	5.62	1.0238	2.986	MICE2
	0.9	4.2		2.054	MICE3
B
	GFP	GFP + FSCN1
% EdU +/GFP+	2.14785	5.47945	MICE1
	1.80352	4.03226	MICE2
	0.765742	4.5	MICE3
C
	GFP	GFP+FSCN1	GFP + FSCN1 YAP/TAZ KO
% A6+ / GFP +	0	15.3846	0	MICE1
	0	17.2414	0	MICE2
D
	AKT	AKT+FSCN1	AKT+TAZ4SA
Surface tumors / liver	0	2	9	MICE1
	0	3	13	MICE2
	0	2	10	MICE3
F	AKT (%EdU)	AKT+FSCN1	AKT+TAZ4SA
%EdU+/HA+	2.09677	16.5354	25.1462	MICE1
	1.9	13.8686	19.3277	MICE2
	0.79858	12	19.6809	MICE3

## Sheet: Figure 4
C
	AKT+NICD+shScramble	AKT+NICD+shFSCN1
Number of lesion	39	11	MICE1
	43	10	MICE2
	37	13	MICE3
	AKT+NICD+shScramble	AKT+NICD+shFSCN1
Lesion size (um2) n= 3 mice	50.9	30.5
	99.8	41.5
	67.4	25
	114.7	40.2
	70.8	32.4
	91.45	19.8
	120	43
	67	41
	69.9
	91.9
E					F
% EdU incorporation	siCo.	si YAP/TAZ			% YAP localization
KKU-156	46.0771	7.04412	EXP1		KKU-156	Nuclear	Cytoplasm
	45.1369	6.16601	EXP2		siCo.	73.1183	26.8817
RBE	46.3973	6.60733	EXP1		siFSCN1 A	43.8462	56.1538
	47.0689	4.28842	EXP2		siFSCN1 B	14.5833	85.4167
KKU-213	38.2875	1.33299	EXP1
	38.1394	1.63656	EXP2		RBE
HUCCT1	45.3045	20.1122	EXP1		siCo.	66.6667	33.3333
	41.5529	27.1613	EXP2		siFSCN1 A	8.33333	91.6667
					siFSCN1 B	9.09091	90.9091
